# Supplementary material for: SHLD1 is dispensable for 53BP1-dependent V(D)J recombination but critical for productive class switch recombination
Source: Nat Commun. 2022 Jun 28;13:3707. doi: 10.1038/s41467-022-31287-3 (PMC9240092; doi:10.1038/s41467-022-31287-3)
Supplement: Supplementary file 3 — Source Data [file 41467_2022_31287_MOESM3_ESM.zip]

Archive with 2 entries (2 files):
- Vincendeau et al_Source-data.xlsx
- __MACOSX/._Vincendeau et al_Source-data.xlsx
